# Supplementary material for: Genetic influences on motor learning and superperformance mutants revealed by random mutational survey of mouse locomotion
Source: bioRxiv. 2023 Jun 29:2023.06.28.546756. Preprint. [Version 1] doi: 10.1101/2023.06.28.546756 (PMC10327015; doi:10.1101/2023.06.28.546756)
Supplement: Supplement 2 [file media-2.xlsx]

## Sheet: Sheet1
		Homozygous mutations in these genes were unique to the learning group											Homozygous mutations in these genes were unique to the non-learning group
		Srpk3											Cgrrf1
		Thsd7a											Cyp1a2
		Rsrc1											Dclre1b
		Nav2											Fzd1
		Plec											H2afy
		Prkdc											Hipk1
		Adgb											Ndufv1
		Clca4b											Slc22a15
		Kalrn											Ulk1
		Wdr11											Acoxl
		Pik3r5											Acvr1b
		Zfp236											Adamts2
		Myo1h											Arid3c
		Abca5											Atp2c2
		Dmbt1											Atp6v0e
		Lyst											Atr
		Rpgrip1											Atraid
		Ankhd1											BC016579
		Arhgap29											Card10
		Sptbn1											Ccdc117
		Abca4											Cd209e
		Adamtsl4											Cd6
		Celsr1											Clasp2
		Dnm1											Cpne2
		Rptn											Ddr1
		Shprh											Doc2a
		Zfhx2											Dsn1
		Abca12											Exd1
		Akap13											Extl3
		Kntc1											Fam136b-ps1
		Scn7a											Galnt12
		Nid2											Gkap1
		Rrp1b											Gp6
		Afg3l2											Gpi1
		Ankrd6											Gpr19
		Fignl1											Iars2
		Gdf9											Ints3
		Myh2											Ints9
		Rgsl1											Kif6
		Snupn											Lactb2
		Tenm4											Lamtor2
		Tnr											Lhcgr
		Trim66											Lhfp
		Afap1l2											Nup37
		Ano3											Nup93
		Dysf											Oas2
		Pkd1l2											Olfr1055
		Rufy4											Olfr1109
		Sec14l3											Olfr388-ps11
		Smap2											Olfr57
		Tcf20											Olfr639
		Utp20											Oosp1
		Zfp518a											Pcx
		Zzef1											Pex6
		Abca1											Pfkfb4
		Crybg1											Phf3
		Dock7											Plekhm2
		Hsph1											Plk3
		Kcnh2											Rrad
		Kcns2											Rtn1
		Mast4											Schip1
		Mug2											Serpina6
		Nbeal1											Serpinb9
		Nsd1											Sfxn4
		Pcdhb17											Slc30a4
		Ppid											Slco1a6
		Ppl											Srarp
		Ric1											Ssb
		Ror2											Stard10
		Scn5a											Syt16
		Spag17											Syt17
		Stk31											Tas2r144
		Ubtfl1											Tmprss2
		Abcb5											Tsen34
		Bub1b											Xpo5
		Cc2d2a											Zfp804a
		Dlec1											Zfp811
		Fam71f1
		Fkbpl
		H2afy2
		Itgax
		Parg
		Ryr3
		Scg2
		Sipa1l2
		Slco6d1
		Sry
		Tmprss7
		Tubb2a
		Zfp646
		Zfp941
		Bptf
		Cacna1c
		Cr2
		Cyp2c29
		Dscam
		Dync2h1
		Exosc10
		Fras1
		Lmo7
		Myh8
		Olfml2b
		Olfr62
		Pklr
		Setx
		Smg1
		Sos2
		Tnrc18
		Ube2o
		Vmn2r69
		Zgrf1
		Abca14
		Aldh1l1
		Ank1
		Col6a3
		Cutc
		Dnah1
		Epg5
		Fat1
		Lrrk2
		Myo9b
		Nfatc2
		Osgin1
		Pik3c2g
		Rubcnl
		Slc7a14
		Tmem185b
		Vmn1r3
		Vmn2r101
		Vmn2r58
		Vmn2r8
		Wdr63
		Zfp687
		Ago1
		Atg2b
		Cd163
		Cntnap2
		Col20a1
		Cxcr4
		Dnmbp
		Dytn
		Folr1
		Grxcr1
		Lrrc6
		Nectin3
		Nrxn3
		Nxpe4
		Pcdh7
		Pcsk4
		Plcb1
		Rap1a
		Slc47a1
		Slc4a3
		Thsd7b
		Tlr1
		Ttc13
		Vps13c
		Wdr49
		Zfp672
		Adam18
		Adgra3
		Ankdd1a
		Baz2a
		Bbx
		CN725425
		Capn3
		Cdh7
		Ciita
		Crhr1
		Cyp2f2
		Depdc1b
		Disc1
		Dmp1
		Eif5b
		Espl1
		Exoc3l4
		Gli3
		Ifnar1
		Msh5
		Myo1e
		Nav3
		Nfat5
		Olfr209
		Oxct1
		Pappa
		Pcsk7
		Polq
		Rars
		Scn1a
		Scn2b
		Serpina3j
		Slc26a8
		Sorl1
		Srek1
		Taar3
		Tapbp
		Tnc
		Ttc41
		Tyro3
		Vmn1r60
		Zbtb11
		Zfp768
		Zp1
		Adcy10
		Chrna7
		Csde1
		Csrp3
		Dnajc11
		Eml5
		Fap
		Gemin6
		Hrnr
		Hyal4
		Irf2bpl
		Klhl3
		Map7
		Mau2
		Mki67
		Ndst4
		Nelfa
		Nf1
		Nktr
		Nom1
		Olfr887
		Olfr918
		Olfr979
		Padi3
		Pcdhga6
		Pcdhgb5
		Plek2
		Pole
		Psmd5
		Ptgfrn
		Rps6kb2
		Sbf2
		Spaca1
		Spata24
		Srgap3
		Srpr
		Taar5
		Tiam1
		Tnfrsf8
		Ttbk2
		Vmn2r120
		Zfp109
		Zfp2
		Zg16
		Zswim8
		Adamts12
		Amy1
		Blm
		Bpifb1
		Camk2g
		Ccdc114
		Ccdc3
		Cd209d
		Cdc25a
		Chd7
		Cyp2c68
		Dido1
		Eogt
		Epb41l2
		Evi5
		Fhod1
		Frem3
		Gcn1l
		Gpbp1
		Gpnmb
		Ints8
		Klk14
		Lrriq1
		Map10
		Me3
		Miox
		Mn1
		Nadsyn1
		Nbas
		Nol8
		Nr1h5
		Ntn1
		Olfr382
		Olfr812
		Otogl
		Pcdhga8
		Pcnx
		Pde4dip
		Per3
		Pih1d3
		Psd2
		Ptpn14
		Rabl6
		Ralgds
		Rangap1
		Rdh5
		Rec8
		Ripor2
		Sbk2
		Sh3glb1
		Shank2
		Slc25a18
		Slc25a19
		Slc6a2
		Sord
		Spata22
		Srpk2
		Tet3
		Tfrc
		Tmem231
		Trim17
		Trpm1
		Ttc14
		Uhmk1
		Yap1
		Zfp39
		A2ml1
		Aoah
		Arhgef40
		Ash1l
		Atg16l2
		Atp10b
		B3galnt1
		Brca2
		Cadps2
		Casp2
		Cela1
		Cep112
		Cep78
		Cgn
		Chd9
		Cnga1
		Cntrl
		Col17a1
		Col24a1
		Corin
		Cttnbp2nl
		Dusp3
		Ecm1
		Fcgbp
		Fcho2
		Flrt3
		Ghr
		Ghrhr
		Gp1ba
		Grm8
		Gulp1
		Igkv6-20
		Il1f5
		Itgad
		Kcnh4
		Kcnt2
		Kiz
		Mphosph9
		Myh7
		Nacc2
		Nectin4
		Nek1
		Nup214
		Nwd2
		Olfr1313
		Olfr912
		Pcdhb14
		Pck1
		Pdzrn4
		Piezo1
		Plcb2
		Plxdc1
		Polk
		Prss2
		Ptprg
		Rc3h2
		Rcbtb2
		Rita1
		Sash3
		Serpinb13
		Shc2
		Shisa3
		Slc26a9
		Spata6
		Taf6l
		Tmem147
		Tmem232
		Trdn
		Ugt2a2
		Vmn1r201
		Vmn1r202
		Wnt10a
		Znfx1
		Zswim9
		Abca3
		Adam7
		Adck5
		Adra2b
		Anapc7
		Arfgef2
		B3galt2
		B4galnt2
		Birc3
		C1ra
		Cacna1b
		Caprin2
		Ccdc177
		Ccnb1
		Cd109
		Celf3
		Clec2l
		Clic6
		Col9a1
		Cul4a
		Cyp2d22
		Dapk1
		Ddx60
		Dnajb6
		Dnajc6
		Fgb
		Flt1
		Foxp2
		Frmpd1
		Fyb2
		Fzd4
		Gabrg1
		Ggcx
		Gldn
		Gnl2
		Gpr22
		Gsap
		Ifi208
		Igf2bp3
		Igkv4-61
		Impdh2
		Kcng4
		Kmt2c
		Kmt2e
		Lamb1
		Magi3
		Map3k19
		Mctp2
		Ms4a4c
		Myo5c
		Naca
		Nav1
		Ncapg
		Nt5c
		Olfr1161
		Olfr196
		Olfr750
		Pcdhga7
		Pdcd4
		Pdzd9
		Plcl2
		Polr3a
		Polr3b
		Ppp1r13l
		Prph
		Ptpro
		Rarb
		Rgl2
		Rif1
		Sec16a
		Serpina3b
		Sgsm2
		Sh3glb2
		Skint3
		Slc13a1
		Slc6a5
		Slc8a3
		Slirp
		Smarca2
		Snx18
		Spata7
		Spesp1
		Svil
		Thsd1
		Ticrr
		Tmem120b
		Tpk1
		Trim44
		Usp35
		Vmn1r55
		Vmn2r52
		Zfp108
		Zfp451
		Zfp831
		Adamts18
		Adgrf3
		Adh1
		Adora2a
		Aldoart1
		Aox4
		Ap5m1
		Arhgef18
		Atg4c
		Atp13a3
		Atp2a3
		Camsap3
		Camta1
		Car12
		Carf
		Ccdc180
		Cd164
		Cd37
		Cd79b
		Chpt1
		Clec3a
		Clu
		Coq2
		Cpa6
		Cps1
		Cpt1b
		Cyp2a12
		Cyp2c39
		Dalrd3
		Def8
		Defa25
		Disp2
		Dnpep
		Duox1
		Enah
		Epc1
		Esyt1
		Exoc4
		Fbxl4
		Fbxo46
		Fcnb
		Fermt1
		G2e3
		Grem2
		Hcrtr1
		Heatr5a
		Hephl1
		Ighv1-4
		Ik
		Itgb7
		Jade2
		Jak2
		Kcnj16
		Kif26a
		L3mbtl3
		Lca5l
		Lcmt1
		Maip1
		Marf1
		Mmp10
		Neil3
		Nfe2l1
		Nfxl1
		Nlrp3
		Nrip3
		Nrxn2
		Olfr1152
		Olfr178
		Olfr630
		Olfr74
		Olfr955
		Olfr994
		Otud7a
		Pask
		Pcdhb3
		Pdlim3
		Phldb2
		Pkd1
		Pkd2
		Pkn2
		Pla2r1
		Plppr3
		Ppm1g
		Prr5
		Ralyl
		Rara
		Rbm25
		Rnf135
		Rnft1
		Sbno1
		Scnn1b
		Senp2
		Sept14
		Sez6
		Slc27a2
		Slc35b4
		Slc5a4b
		Smpd4
		Snx15
		Spty2d1
		Steap3
		Strn3
		Supt16
		Supt20
		Tbc1d19
		Tbc1d31
		Tbx5
		Trdv5
		Triobp
		Trpa1
		Trpc6
		Tufm
		Vmn1r20
		Vmn2r16
		Vmn2r3
		Vmn2r79
		Wdr3
		Wisp2
		Zc3h6
		Zdhhc13
		Zfp346
		Zfp354a
		Zfp658
		Znhit1
		Abca8b
		Ablim1
		Aco2
		Adss
		Aimp1
		Aldh18a1
		Anks1b
		Apc
		Asrgl1
		Atp4a
		Atp6v0a2
		Atp8b5
		B3glct
		BC00556
		BC055324
		Bcas2
		Bglap3
		Bmpr2
		C7
		Camk2d
		Ccdc73
		Cd5
		Cdc42bpa
		Cdkl2
		Cep126
		Chadl
		Chrna1
		Clca3a1
		Cnot8
		Cntfr
		Crim1
		Ctla4
		Cts8
		Cul9
		Cyp11a1
		Dcaf6
		Deup1
		Dsc2
		Ecsit
		Ephb3
		Etv1
		Fads1
		Fam166a
		Fbxw26
		Fchsd2
		Foxg1
		Fstl4
		Gli2
		Glmp
		Gpr35
		Hc
		Hhipl1
		Hrasls1
		Hsd17b6
		Ifih1
		Igkv4-80
		Igsf10
		Igsf5
		Insc
		Itga6
		Kcnq5
		L3mbtl4
		Lbhd1
		Lpin2
		Ly9
		Mark4
		Mbtd1
		Mef2b
		Mmd2
		Mrgprb4
		Mrvi1
		Msh4
		Mst1r
		Mtmr11
		Myh1
		Nckap1
		Necab1
		Nfrkb
		Nlrp12
		Nmrk2
		Ocel1
		Olfr1012
		Olfr1176
		Olfr1211
		Olfr1245
		Olfr1317
		Olfr1447
		Olfr180
		Olfr388-ps1
		Olfr519
		Olfr788
		Olfr8
		Olfr803
		Olfr866
		Olfr99
		Pcdhb1
		Pcdhga11
		Pde10a
		Pde1c
		Peg3
		Pigp
		Pkn3
		Pkp4
		Pmel
		Pom121l2
		Ppfia4
		Prag1
		Prl8a1
		Ptk7
		Ptpn13
		Ptprd
		Ptpre
		Ptprt
		Rad51ap2
		Rapgef5
		Ripk4
		Rnf170
		Rorc
		Rpa1
		Rsph4a
		Rsu1
		Scoc
		Scrib
		Serinc3
		Serpinb2
		Sgo2a
		Slc29a1
		Slc4a5
		Sparcl1
		Sptbn2
		Sqstm1
		Svs6
		Synj2
		Tbc1d32
		Tead2
		Thap2
		Tmem176b
		Tmem63b
		Tmem87a
		Top1mt
		Tor4a
		Trappc11
		Trem2
		Tssk1
		Ttc17
		Ttpa
		Tulp2
		Ufm1
		Ugt1a10
		Ugt2b36
		Ugt2b38
		Unc13c
		Usp16
		Vmn2r102
		Vmn2r77
		Vmn2r86
		Wapl
		Zc3h7b
		Zfp106
		Zfp330
		Zfp385b
		Zfp60
		Zfp616
		Zfp619
		Zfp990
		Zfp995
		Aars2
		Abcb11
		Accsl
		Adamtsl3
		Adgrl4
		Adra1d
		Agbl2
		Agbl3
		Ankdd1b
		Ankef1
		Ano2
		Arhgap10
		Arhgap45
		Avpr1b
		Bace1
		C3ar1
		CT025612.3
		Ccdc174
		Cdh18
		Cdh9
		Cenpf
		Cerk
		Cfap58
		Chad
		Chd2
		Chid1
		Clcc1
		Clcn1
		Clec12a
		Cnga4
		Col15a1
		Cpsf7
		Ctnnd2
		Cul1
		Cyhr1
		Cyp2d9
		Dchs2
		Ddo
		Dgat1
		Dkk4
		Dnajb12
		Dock4
		Dot1l
		Dtna
		Eif3m
		Elf5
		Epb41
		Erich3
		Ext1
		F3
		Fads6
		Fam118b
		Fam151a
		Fam174a
		Fam217a
		Fbxo44
		Fndc3b
		Fpr-rs3
		Furin
		Gbp2b
		Gbp4
		Gcc1
		Gdap1
		Glod4
		Glt8d2
		Gngt1
		Gramd1a
		Gucy1b3
		Hadhb
		Haghl
		Hcn2
		Hormad2
		Hps3
		Hus1b
		Ighv7-2
		Ints7
		Irx5
		Itga5
		Kcnk9
		Kctd13
		Khsrp
		Kif16b
		Kif20a
		Kif21b
		Kif24
		Lcorl
		Ldb2
		Lins1
		Lmbrd1
		Lrfn2
		Lrrc40
		Lrrc4b
		Lynx1
		Lzts3
		Map1b
		Map3k21
		Mastl
		Mbl1
		Mfsd4b2
		Mmp16
		Mpeg1
		Mrgprb1
		Mtnr1b
		Myh14
		Myo19
		Nckap5
		Nfkb1
		Nfkbie
		Nol12
		Nos3
		Npas3
		Nppa
		Ntrk3
		Nuak2
		Numa1
		Nxf1
		Olfr1102
		Olfr1247
		Olfr344
		Olfr978
		Olfr981
		Olfr984
		Padi4
		Pank4
		Pcdha8
		Pcdhac2
		Pcnx2
		Pfkp
		Phf1
		Phf11a
		Phf12
		Phf21a
		Pik3c3
		Plbd2
		Plcb3
		Plcl1
		Pld1
		Pnpt1
		Ppdpf
		Ppig
		Prdm15
		Prom2
		Prss12
		Ptcd1
		Ptchd3
		Rbbp6
		Rbm4
		Rlf
		Rnaseh2b
		Rnf182
		Rnf225
		Rpain
		Rtl1
		Rxfp3
		Sftpb
		Sh3tc2
		Shcbp1
		Shroom1
		Shtn1
		Slc18a1
		Slc35b2
		Slc43a1
		Slc45a1
		Slc6a4
		Slit1
		Slx1b
		Smarca4
		Spata31
		Srebf1
		Stk38
		Sult6b1
		Swt1
		Taar7a
		Tas2r131
		Terb1
		Terf1
		Timeless
		Tmbim4
		Tmc1
		Tmpo
		Trim33
		Trim52
		Ube2l3
		Ublcp1
		Unc13a
		Vmn1r21
		Vmn2r51
		Wbp2nl
		Wdfy2
		Wnt3
		Wsb2
		Xdh
		Yme1l1
		Yod1
		Zbbx
		Zfp266
		Zfp273
		Zfp292
		Zfp612
		Zfp644
		Aadat
		Abcb8
		Acaca
		Ace
		Acnat2
		Acsm2
		Adamts20
		Adgrb3
		Adgrl3
		Adra1b
		Ak1
		Akr1c6
		Alas1
		Alox12
		Anxa9
		Ap4b1
		Arfgef1
		Arhgap17
		Arhgap26
		Asah2
		Asb13
		Babam2
		Baz1b
		Bbs12
		Bcat2
		Bicc1
		Bpifb3
		Brca1
		Bsg
		Btnl7-ps
		Cachd1
		Card11
		Cbl
		Cbx8
		Cdk5rap2
		Cdsn
		Celf2
		Cept1
		Champ1
		Chrnd
		Ckap5
		Clasp1
		Cluh
		Cpd
		Csn3
		Ctf2
		Ctsj
		Cux2
		Cx3cr1
		Cyb5r2
		Cyp2b19
		Cyp4a14
		Dao
		Dhrs11
		Dhx57
		Disp1
		Dlst
		Dnaaf2
		Dnm3
		Dpep2
		Dtnbp1
		Dyrk1a
		Ecd
		Efl1
		Epha6
		Erich6
		Fam110c
		Fam126b
		Fam83f
		Faxc
		Fkbp5
		Fmn2
		Foxo1
		Fsd2
		Gkn1
		Glb1l2
		Glrx2
		Gpr75
		Grid2ip
		Grik1
		Gzmd
		H2-K1
		Hbp1
		Hnrnpk
		Il18rap
		Itfg1
		Kcnab3
		Kcnj6
		Klc4
		Krt90
		Krtap3-1
		Lamp3
		Lce1b
		Lrrc41
		Map3k1
		Map4k3
		Map6
		Meis1
		Meox1
		Mfsd6l
		Mgam
		Mmp7
		Mog
		Mov10l1
		Mphosph8
		Mpl
		Mroh9
		Mtdh
		Mut
		Myo1g
		Myog
		Ncbp3
		Nckap5l
		Neto1
		Nim1k
		Nrcam
		Nsmce4a
		Olfr1204
		Olfr121
		Olfr1297
		Olfr1299
		Olfr1361
		Olfr1415
		Olfr1471
		Olfr309
		Olfr32
		Olfr351
		Olfr434
		Olfr819
		Os9
		Pak1
		Pcdhgb4
		Pear1
		Pgghg
		Phlpp2
		Pigq
		Pigz
		Pkmyt1
		Plekhh1
		Plin3
		Ppm1l
		Ppm1m
		Ptpn7
		Ptx3
		Rab11fip5
		Rab28
		Rabgef1
		Rb1
		Rbms2
		Rfx2
		Rfx8
		Rhoq
		Rnf19a
		Rps6ka5
		Rsrp1
		Sap130
		Scarb1
		Sctr
		Sec23a
		Selp
		Sertm1
		Sesn1
		Sf3b2
		Sfrp1
		Sgip1
		Sirpb1a
		Slc23a4
		Slc25a25
		Slc2a7
		Slc38a6
		Slc39a1
		Slc9a4
		Slco2a1
		Smc6
		Smco1
		Smcr8
		Smo
		Snapc4
		Snrpb2
		Spink7
		Spsb2
		Stap1
		Stard6
		Stk39
		Stox2
		Suclg2
		Tcf25
		Tcl1b2
		Tfap2e
		Tgfbr3
		Tigd5
		Tm6sf1
		Tmcc2
		Tmem108
		Tmem221
		Tmprss12
		Tns3
		Tom1l2
		Top3b
		Tox
		Tpx2
		Trak1
		Trav3-1
		Trim65
		Trpv1
		Tshz3
		Tspan17
		Txndc15
		Tyw1
		Ubap2
		Uchl1
		Upp1
		Vars2
		Vipr1
		Vmn1r212
		Vmn1r220
		Vmn1r5
		Vmn1r68
		Vmn2r68
		Vmn2r80
		Vmn2r82
		Vtn
		Washc5
		Zan
		Zbtb16
		Zfand2b
		Zfp282
		Zfp326
		Zfp933
		Abcb1b
		Abcc1
		Abcc8
		Acap2
		Acer2
		Ada
		Adam6b
		Adh4
		Adora3
		Agap3
		Agpat2
		Alx4
		Ankrd63
		Aox3
		Apba2
		Apol8
		Apol9a
		Arrdc5
		Arvcf
		Asah1
		Astn1
		Astn2
		Atg10
		Atrip
		Atxn10
		Axin1
		BC027072
		BC034090
		BC053393
		Bivm
		Bod1
		Brd3
		Bri3bp
		C1qtnf5
		C77080
		Cadm2
		Camk1d
		Carns1
		Catsperb
		Ccdc33
		Ccnj
		Cd36
		Cd46
		Cdc42bpg
		Cep120
		Ces1e
		Cfap43
		Cfap57
		Chaf1a
		Ckap2l
		Cldn17
		Clec18a
		Clint1
		Cntnap1
		Col5a2
		Cops9
		Cox20
		Cracr2a
		Crebl2
		Csad
		Ctcf
		Ctsd
		Ctsw
		Cyp2b10
		Cyp4a12b
		Dact1
		Depdc1a
		Dgke
		Dhx16
		Dlgap4
		Dmrta1
		Dnaja3
		Dolpp1
		Dopey
		Dpy19l2
		Dthd1
		Ehmt1
		Elmod1
		Elp3
		Eml1
		Enpep
		Epc2
		Eps8l1
		Erf
		Esrp2
		Exoc3l
		Fam107a
		Fam136a
		Fam20a
		Fam47e
		Fbxw19
		Fbxw2
		Fgf20
		Fmn1
		Fnbp4
		Fnip1
		Fstl3
		Fxr1
		Gcfc2
		Gdf7
		Gfm2
		Ggt6
		Gorab
		Gpr141
		Gpsm2
		H2-T3
		H2afx
		Herc6
		Hgd
		Hinfp
		Hk3
		Hr
		Hsf5
		Hspa4l
		Ighv1-61
		Igkv10-95
		Ipo13
		Iqgap3
		Irx3
		Itga10
		Itga3
		Itgb2
		Jarid2
		Kcnc4
		Klhl1
		Krt34
		Ktn1
		Layn
		Lct
		Llgl1
		Lmf1
		Lrpprc
		Lrrc4c
		Lrrn4
		Ltbp1
		Map4
		Mapk8
		Mccc2
		Mcf2l
		Mcm9
		Med16
		Met
		Mindy3
		Mtfp1
		Mtpn
		Naalad2
		Nat8l
		Ndufb8
		Nif3l1
		Nipsnap1
		Nme4
		Notch4
		Nsrp1
		Nt5c1a
		Ntsr2
		Nufip2
		Olfr1052
		Olfr11
		Olfr1126
		Olfr1205
		Olfr1308
		Olfr1342
		Olfr1408
		Olfr1426
		Olfr1453
		Olfr170
		Olfr223
		Olfr583
		Olfr591
		Olfr645
		Olfr671
		Olfr733
		Olfr76
		Olfr790
		Olfr890
		Oprk1
		Osbpl3
		P3h4
		P4hb
		Pabpc2
		Parn
		Pdcd5
		Pdcd7
		Pdzd2
		Phxr2
		Pisd
		Plat
		Pon2
		Ppargc1a
		Prdm13
		Prdm9
		Prkd1
		Prl7c1
		Prmt7
		Proser3
		Prr12
		Prr14
		Prss39
		Ptch1
		Ptchd4
		Pum2
		Qser1
		Rabgap1
		Rad54l
		Rap1gap2
		Rcn1
		Recql
		Rhd
		Rnf145
		Rnf186
		Rock2
		Rpl6
		Rsbn1l
		Ryk
		Scn10a
		Sdad1
		Sdccag8
		Selenov
		Senp7
		Sept10
		Serpina12
		Setd5
		Sf3b4
		Sgms2
		Sh3bp4
		Sigirr
		Skint1
		Slc22a5
		Slc39a14
		Slc7a2
		Slc8a2
		Smad3
		Sorbs3
		Sorcs3
		Spc24
		Speg
		Spns3
		Sprr2e
		Src
		Srgap1
		Srrm4
		Srsf5
		St6galnac5
		Stab2
		Sulf1
		Sult1b1
		Susd5
		Syne3
		Taar8b
		Tada1
		Taf4
		Tagap
		Tbc1d8
		Tbrg1
		Tcf12
		Tcte2
		Tex15
		Tmem38b
		Tmem39a
		Tmem8
		Tmem95
		Tmprss6
		Tnfaip8
		Tnik
		Tnpo1
		Tpd52l2
		Trim37
		Tsga10
		Tspoap1
		Ttc5
		Tymp
		Ubl7
		Ugp2
		Ugt3a2
		Unc80
		Upk3bl
		Vcpkmt
		Vmn1r192
		Vmn1r32
		Vps35
		Wbp1
		Xirp1
		Xpnpep3
		Xrn1
		Zbtb25
		Zbtb48
		Zbtb6
		Zfp454
		Zfp825
		Zfp853
		Zfyve27
		Zswim3
		Zxdc
		Aadacl4
		Abca2
		Abcb1a
		Abcc10
		Abr
		Abt1
		Acot1
		Acpp
		Acvr1
		Agfg2
		Akap12
		Akr1c12
		Amigo2
		Ampd1
		Anapc1
		Ankrd55
		Anln
		Ano4
		Ano7
		Antxr2
		Ap3s1
		Aqr
		Arfgef3
		Arrb2
		Asb16
		Asgr2
		Asph
		Asxl1
		Atat1
		Atp23
		B3galt5
		Bard1
		Barhl2
		Bdnf
		Bfsp1
		Bmper
		Brd7
		Btnl9
		Capn1
		Capn10
		Caskin1
		Catsperg1
		Cavin2
		Ccdc105
		Ccdc136
		Ccdc83
		Ccdc91
		Cd163l1
		Cd180
		Cd200r4
		Cd209b
		Cdca8
		Cdcp1
		Ceacam1
		Cela2a
		Cfap206
		Cherp
		Chml
		Chrm2
		Chrm3
		Chst5
		Chsy3
		Cic
		Cinp
		Cirbp
		Clcn3
		Clstn1
		Cnnm2
		Cnst
		Cntn3
		Cops2
		Coq10b
		Cryab
		Cxcl5
		Cyp20a1
		Cyp27b1
		Cyp2a4
		Cyp2j6
		Cyp4f37
		D6Wsu163e
		Daglb
		Dcc
		Ddhd1
		Ddx6
		Defb43
		Dennd2a
		Dennd4c
		Dgkb
		Dnmt3b
		Dse
		Eif2b3
		Eif4e1b
		Ell
		Enam
		Endov
		Enpp3
		Eps8l2
		Erap1
		Esrrg
		Evc2
		Fam114a2
		Fam135a
		Fam160b1
		Fam229a
		Fam96a
		Farp1
		Fbxo40
		Fbxw4
		Fen1
		Fmo3
		Foxred2
		Frrs1
		Fyttd1
		Gabra2
		Gabra4
		Gabrg2
		Galnt2
		Gapt
		Gatsl2
		Gbp8
		Gdf2
		Gdf3
		Gif1
		Gimap8
		Glp1r
		Glt1d1
		Gna12
		Got1l1
		Got2
		Gpr132
		Gpr142
		Gpr18
		Gtf2a1l
		H2-DMb2
		H2-Oa
		H2-Ob
		Haao
		Habp2
		Hamp2
		Hat1
		Hhipl2
		Hid1
		Hipk4
		Hivep2
		Hps4
		Hsd3b5
		Hsd3b7
		Htr5a
		Hyal5
		Igfbp5
		Ighv2-4
		Ighv9-4
		Igkv3-2
		Il1rl1
		Impg2
		Ints13
		Iqcf5
		Irak3
		Irf6
		Katnb1
		Kcnb1
		Kcnj3
		Keg1
		Kif15
		Kir3dl1
		Kirrel3
		Klhdc7a
		Klhl23
		Klk10
		Lce1d
		Lce1j
		Lcn8
		Lipt1
		Lrig2
		Lrig3
		Lrp12
		Lrp5
		Lrrc26
		Lrrc36
		Lrrn3
		Man1c1
		Maneal
		Mapk8ip1
		Matn3
		Mavs
		Mboat4
		Mdfic
		Mdm1
		Mepe
		Mgea5
		Mia2
		Mir700
		Mlf1
		Mme
		Mmp9
		Ms4a6c
		Mtfr2
		Mtm1
		Mx1
		Mybpc3
		Mycbpap
		Myf6
		Myom3
		Naa16
		Nampt
		Nat14
		Nbr1
		Nemp2
		Nup188
		Oaz3
		Olfr102
		Olfr1136
		Olfr1341
		Olfr1347
		Olfr1351
		Olfr1387
		Olfr1437
		Olfr1467
		Olfr183
		Olfr203
		Olfr275
		Olfr376
		Olfr461
		Olfr472
		Olfr482
		Olfr503
		Olfr593
		Olfr601
		Olfr607
		Olfr700
		Olfr71
		Olfr739
		Olfr773
		Olfr781
		Olfr845
		Olfr930
		Olfr943
		Olfr948
		Olfr998
		Oplah
		Orm2
		Ormdl1
		Osbp
		Otud4
		Pan3
		Pcdhb6
		Pcdhgb2
		Pcdhgc4
		Pcdhgc5
		Pcid2
		Per1
		Pfkl
		Phf11d
		Phip
		Pick1
		Pik3cg
		Pip
		Pitpnm1
		Pitx1
		Plcd3
		Pld3
		Plekha2
		Plk5
		Plrg1
		Plxna2
		Poldip2
		Polr2a
		Pou3f3
		Ppa2
		Ppp1r37
		Ppp2r2d
		Ppp2r5a
		Prdm1
		Prkce
		Prmt8
		Psg20
		Pygm
		R3hdm1
		Rad18
		Rasl10a
		Rbm47
		Rcc1
		Rfpl4b
		Rhobtb2
		Rims3
		Rin2
		Rmi2
		Rnf111
		Rpl22
		Rps15
		Sap30
		Scyl1
		Sec61a1
		Sema3d
		Sfswap
		Sgo2b
		Sh3d21
		Shank1
		Skint6
		Slc18a3
		Slc20a1
		Slc23a1
		Slc2a5
		Slc39a2
		Slc4a1ap
		Slco1c1
		Slitrk3
		Slmap
		Smarcd1
		Smg5
		Snx3
		Soga3
		Spock3
		Sprr2h
		St13
		Sycp2l
		Syne4
		Synm
		Synpr
		Sytl2
		Taok1
		Tas2r110
		Tbc1d10b
		Tbc1d15
		Tbc1d16
		Tbc1d9
		Tbpl2
		Tgfbi
		Tgm3
		Tlr12
		Tm4sf4
		Tm7sf3
		Tmem168
		Tmem212
		Tmem262
		Tmem265
		Tmem79
		Tmprss11a
		Tnfrsf25
		Tnpo3
		Togaram1
		Trim60
		Trim72
		Trp53bp1
		Trpm5
		Tspyl1
		Ttc28
		Tulp1
		Uba2
		Ube2r2
		Uevld
		Uqcrc1
		Urb1
		Ush1c
		Usp10
		Usp53
		Usp54
		Vmn1r170
		Vmn1r197
		Vmn1r211
		Vmn1r221
		Vmn1r223
		Vmn1r230
		Vmn1r234
		Vmn2r11
		Vmn2r114
		Vmn2r117
		Vmn2r12
		Vnn3
		Vta1
		Wdr24
		Wdr35
		Wdr47
		Xpnpep1
		Xpo6
		Xrra1
		Xxylt1
		Yars2
		Yipf7
		Zbtb1
		Zfp36l2
		Zfp410
		Zfp418
		Zfp719
		Zfp729b
		Zfp758
		Zfp874b
		Zfp938
		Zfp960
		Zfpm2
		Zpld1
		AC125070.4
		AI182371
		Abca6
		Abcb9
		Abhd17b
		Ackr2
		Aco1
		Acot10
		Acsbg2
		Acsl1
		Actl6b
		Adam39
		Adtrp
		Aida
		Akap10
		Aldh3b3
		Amdhd1
		Ankk1
		Ankrd12
		Ankrd33b
		Ano8
		Ano9
		Apobec1
		Arap1
		Arc
		Arel1
		Arhgap32
		Arhgef11
		Arhgef15
		Arhgef16
		Asprv1
		Ass1
		Asxl2
		Atcay
		Atg4d
		Atl2
		Atn1
		Atp13a1
		Atp5c1
		Atp6v0d1
		Atp6v1f
		Atxn2
		Azin1
		BC037034
		Bcas3
		Bcl2l2
		Blnk
		Bmp4
		Brwd1
		Bsn
		Btbd9
		Bud13
		C2cd2
		Cacna1i
		Camkmt
		Capg
		Car9
		Casp9
		Catip
		Cbs
		Cc2d1a
		Ccdc157
		Ccdc172
		Ccdc28a
		Ccdc90b
		Ccser2
		Cdhr4
		Cdk5rap1
		Cdk6
		Ceacam15
		Ces3b
		Chordc1
		Chrna3
		Cidec
		Ckap2
		Clec4a2
		Clk1
		Cltc
		Cmpk2
		Cngb3
		Cnnm3
		Col27a1
		Col28a1
		Cpne3
		Cpne7
		Crb2
		Crebrf
		Ctsa
		Ctsk
		Cxcl10
		Cyb5r3
		Cyp2c66
		Cyp2d26
		D16Ertd472e
		D5Ertd579e
		Dapk3
		Dcbld1
		Ddx31
		Dennd5b
		Dennd6b
		Dhps
		Dhx29
		Dixdc1
		Dlat
		Dlg2
		Dnmt3a
		Dnttip2
		Dok3
		Dpp6
		Dsp
		Ear-ps2
		Ear-ps21
		Eci2
		Ecm2
[truncated: 4,097 more rows]
